# Supplementary material for: Resveratrol Alleviates Inflammatory Response Through P2X7/NLRP3 Signaling Pathway: In Silico and In Vitro Evidence from Activated Microglia
Source: Pharmaceuticals (Basel). 2025 Jun 24;18(7):950. doi: 10.3390/ph18070950 (PMC12298262; doi:10.3390/ph18070950)
Supplement: Supplementary file 1 [file pharmaceuticals-18-00950-s001.zip]

Archive with 1 entries (1 files):
- pharmaceuticals-3683389-supplementary.pdf
